# Supplementary material for: Authenticity Identification and Quantitative Analysis of Dendrobium officinale Based on Near-Infrared Spectroscopy Combined with Chemometrics
Source: Foods. 2026 Jan 1;15(1):121. doi: 10.3390/foods15010121 (PMC12785345; doi:10.3390/foods15010121)
Supplement: Supplementary file 1 [file foods-15-00121-s001.zip]

Archive with 3 entries (2 files):
- foods-4016268-supplementary/
- foods-4016268-supplementary/Supplementary Figure S1.png
- foods-4016268-supplementary/Supplementary_Table.xlsx
