# Supplementary material for: Authenticity Identification and Quantitative Analysis of Dendrobium officinale Based on Near-Infrared Spectroscopy Combined with Chemometrics
Source: Foods. 2026 Jan 1;15(1):121. doi: 10.3390/foods15010121 (PMC12785345; doi:10.3390/foods15010121)
Supplement: Supplementary file 1 [file foods-15-00121-s001.zip › foods-4016268-supplementary/Supplementary_Table.xlsx]

## Sheet: S1
S1 Experimental sample design
NO.	Type	Batch of DKM	Types of adulterated products	Adulteration ratio
A1_1	DKM	A1		0%
A1_2	DKM	A1		0%
A1_3	DKM	A1		0%
A1_4	DKM	A1		0%
A1_5	DKM	A1		0%
A2_1	DKM	A2		0%
A2_2	DKM	A2		0%
A2_3	DKM	A2		0%
A2_4	DKM	A2		0%
A2_5	DKM	A2		0%
A3_1	DKM	A3		0%
A3_2	DKM	A3		0%
A3_3	DKM	A3		0%
A3_4	DKM	A3		0%
A3_5	DKM	A3		0%
A4_1	DKM	A4		0%
A4_2	DKM	A4		0%
A4_3	DKM	A4		0%
A4_4	DKM	A4		0%
A4_5	DKM	A4		0%
A5_1	DKM	A5		0%
A5_2	DKM	A5		0%
A5_3	DKM	A5		0%
A5_4	DKM	A5		0%
A5_5	DKM	A5		0%
A6_1	DKM	A6		0%
A6_2	DKM	A6		0%
A6_3	DKM	A6		0%
A6_4	DKM	A6		0%
A6_5	DKM	A6		0%
A7_1	DKM	A7		0%
A7_2	DKM	A7		0%
A7_3	DKM	A7		0%
A7_4	DKM	A7		0%
A7_5	DKM	A7		0%
A8_1	DKM	A8		0%
A8_2	DKM	A8		0%
A8_3	DKM	A8		0%
A8_4	DKM	A8		0%
A8_5	DKM	A8		0%
A9_1	DKM	A9		0%
A9_2	DKM	A9		0%
A9_3	DKM	A9		0%
A9_4	DKM	A9		0%
A9_5	DKM	A9		0%
A10_1	DKM	A10		0%
A10_2	DKM	A10		0%
A10_3	DKM	A10		0%
A10_4	DKM	A10		0%
A10_5	DKM	A10		0%
A1_B_20	adulterated DKM samples	A1	B	20%
A1_B_40	adulterated DKM samples	A1	B	40%
A1_B_60	adulterated DKM samples	A1	B	60%
A1_B_80	adulterated DKM samples	A1	B	80%
A1_C_20	adulterated DKM samples	A1	C	20%
A1_C_40	adulterated DKM samples	A1	C	40%
A1_C_60	adulterated DKM samples	A1	C	60%
A1_C_80	adulterated DKM samples	A1	C	80%
A1_D_20	adulterated DKM samples	A1	D	20%
A1_D_40	adulterated DKM samples	A1	D	40%
A1_D_60	adulterated DKM samples	A1	D	60%
A1_D_80	adulterated DKM samples	A1	D	80%
A1_E_20	adulterated DKM samples	A1	E	20%
A1_E_40	adulterated DKM samples	A1	E	40%
A1_E_60	adulterated DKM samples	A1	E	60%
A1_E_80	adulterated DKM samples	A1	E	80%
A1_F_20	adulterated DKM samples	A1	F	20%
A1_F_40	adulterated DKM samples	A1	F	40%
A1_F_60	adulterated DKM samples	A1	F	60%
A1_F_80	adulterated DKM samples	A1	F	80%
A2_B_20	adulterated DKM samples	A2	B	20%
A2_B_40	adulterated DKM samples	A2	B	40%
A2_B_60	adulterated DKM samples	A2	B	60%
A2_B_80	adulterated DKM samples	A2	B	80%
A2_C_20	adulterated DKM samples	A2	C	20%
A2_C_40	adulterated DKM samples	A2	C	40%
A2_C_60	adulterated DKM samples	A2	C	60%
A2_C_80	adulterated DKM samples	A2	C	80%
A2_D_20	adulterated DKM samples	A2	D	20%
A2_D_40	adulterated DKM samples	A2	D	40%
A2_D_60	adulterated DKM samples	A2	D	60%
A2_D_80	adulterated DKM samples	A2	D	80%
A2_E_20	adulterated DKM samples	A2	E	20%
A2_E_40	adulterated DKM samples	A2	E	40%
A2_E_60	adulterated DKM samples	A2	E	60%
A2_E_80	adulterated DKM samples	A2	E	80%
A2_F_20	adulterated DKM samples	A2	F	20%
A2_F_40	adulterated DKM samples	A2	F	40%
A2_F_60	adulterated DKM samples	A2	F	60%
A2_F_80	adulterated DKM samples	A2	F	80%
A3_B_20	adulterated DKM samples	A3	B	20%
A3_B_40	adulterated DKM samples	A3	B	40%
A3_B_60	adulterated DKM samples	A3	B	60%
A3_B_80	adulterated DKM samples	A3	B	80%
A3_C_20	adulterated DKM samples	A3	C	20%
A3_C_40	adulterated DKM samples	A3	C	40%
A3_C_60	adulterated DKM samples	A3	C	60%
A3_C_80	adulterated DKM samples	A3	C	80%
A3_D_20	adulterated DKM samples	A3	D	20%
A3_D_40	adulterated DKM samples	A3	D	40%
A3_D_60	adulterated DKM samples	A3	D	60%
A3_D_80	adulterated DKM samples	A3	D	80%
A3_E_20	adulterated DKM samples	A3	E	20%
A3_E_40	adulterated DKM samples	A3	E	40%
A3_E_60	adulterated DKM samples	A3	E	60%
A3_E_80	adulterated DKM samples	A3	E	80%
A3_F_20	adulterated DKM samples	A3	F	20%
A3_F_40	adulterated DKM samples	A3	F	40%
A3_F_60	adulterated DKM samples	A3	F	60%
A3_F_80	adulterated DKM samples	A3	F	80%
A4_B_20	adulterated DKM samples	A4	B	20%
A4_B_40	adulterated DKM samples	A4	B	40%
A4_B_60	adulterated DKM samples	A4	B	60%
A4_B_80	adulterated DKM samples	A4	B	80%
A4_C_20	adulterated DKM samples	A4	C	20%
A4_C_40	adulterated DKM samples	A4	C	40%
A4_C_60	adulterated DKM samples	A4	C	60%
A4_C_80	adulterated DKM samples	A4	C	80%
A4_D_20	adulterated DKM samples	A4	D	20%
A4_D_40	adulterated DKM samples	A4	D	40%
A4_D_60	adulterated DKM samples	A4	D	60%
A4_D_80	adulterated DKM samples	A4	D	80%
A4_E_20	adulterated DKM samples	A4	E	20%
A4_E_40	adulterated DKM samples	A4	E	40%
A4_E_60	adulterated DKM samples	A4	E	60%
A4_E_80	adulterated DKM samples	A4	E	80%
A4_F_20	adulterated DKM samples	A4	F	20%
A4_F_40	adulterated DKM samples	A4	F	40%
A4_F_60	adulterated DKM samples	A4	F	60%
A4_F_80	adulterated DKM samples	A4	F	80%
A5_B_20	adulterated DKM samples	A5	B	20%
A5_B_40	adulterated DKM samples	A5	B	40%
A5_B_60	adulterated DKM samples	A5	B	60%
A5_B_80	adulterated DKM samples	A5	B	80%
A5_C_20	adulterated DKM samples	A5	C	20%
A5_C_40	adulterated DKM samples	A5	C	40%
A5_C_60	adulterated DKM samples	A5	C	60%
A5_C_80	adulterated DKM samples	A5	C	80%
A5_D_20	adulterated DKM samples	A5	D	20%
A5_D_40	adulterated DKM samples	A5	D	40%
A5_D_60	adulterated DKM samples	A5	D	60%
A5_D_80	adulterated DKM samples	A5	D	80%
A5_E_20	adulterated DKM samples	A5	E	20%
A5_E_40	adulterated DKM samples	A5	E	40%
A5_E_60	adulterated DKM samples	A5	E	60%
A5_E_80	adulterated DKM samples	A5	E	80%
A5_F_20	adulterated DKM samples	A5	F	20%
A5_F_40	adulterated DKM samples	A5	F	40%
A5_F_60	adulterated DKM samples	A5	F	60%
A5_F_80	adulterated DKM samples	A5	F	80%
A6_B_20	adulterated DKM samples	A6	B	20%
A6_B_40	adulterated DKM samples	A6	B	40%
A6_B_60	adulterated DKM samples	A6	B	60%
A6_B_80	adulterated DKM samples	A6	B	80%
A6_C_20	adulterated DKM samples	A6	C	20%
A6_C_40	adulterated DKM samples	A6	C	40%
A6_C_60	adulterated DKM samples	A6	C	60%
A6_C_80	adulterated DKM samples	A6	C	80%
A6_D_20	adulterated DKM samples	A6	D	20%
A6_D_40	adulterated DKM samples	A6	D	40%
A6_D_60	adulterated DKM samples	A6	D	60%
A6_D_80	adulterated DKM samples	A6	D	80%
A6_E_20	adulterated DKM samples	A6	E	20%
A6_E_40	adulterated DKM samples	A6	E	40%
A6_E_60	adulterated DKM samples	A6	E	60%
A6_E_80	adulterated DKM samples	A6	E	80%
A6_F_20	adulterated DKM samples	A6	F	20%
A6_F_40	adulterated DKM samples	A6	F	40%
A6_F_60	adulterated DKM samples	A6	F	60%
A6_F_80	adulterated DKM samples	A6	F	80%
A7_B_20	adulterated DKM samples	A7	B	20%
A7_B_40	adulterated DKM samples	A7	B	40%
A7_B_60	adulterated DKM samples	A7	B	60%
A7_B_80	adulterated DKM samples	A7	B	80%
A7_C_20	adulterated DKM samples	A7	C	20%
A7_C_40	adulterated DKM samples	A7	C	40%
A7_C_60	adulterated DKM samples	A7	C	60%
A7_C_80	adulterated DKM samples	A7	C	80%
A7_D_20	adulterated DKM samples	A7	D	20%
A7_D_40	adulterated DKM samples	A7	D	40%
A7_D_60	adulterated DKM samples	A7	D	60%
A7_D_80	adulterated DKM samples	A7	D	80%
A7_E_20	adulterated DKM samples	A7	E	20%
A7_E_40	adulterated DKM samples	A7	E	40%
A7_E_60	adulterated DKM samples	A7	E	60%
A7_E_80	adulterated DKM samples	A7	E	80%
A7_F_20	adulterated DKM samples	A7	F	20%
A7_F_40	adulterated DKM samples	A7	F	40%
A7_F_60	adulterated DKM samples	A7	F	60%
A7_F_80	adulterated DKM samples	A7	F	80%
A8_B_20	adulterated DKM samples	A8	B	20%
A8_B_40	adulterated DKM samples	A8	B	40%
A8_B_60	adulterated DKM samples	A8	B	60%
A8_B_80	adulterated DKM samples	A8	B	80%
A8_C_20	adulterated DKM samples	A8	C	20%
A8_C_40	adulterated DKM samples	A8	C	40%
A8_C_60	adulterated DKM samples	A8	C	60%
A8_C_80	adulterated DKM samples	A8	C	80%
A8_D_20	adulterated DKM samples	A8	D	20%
A8_D_40	adulterated DKM samples	A8	D	40%
A8_D_60	adulterated DKM samples	A8	D	60%
A8_D_80	adulterated DKM samples	A8	D	80%
A8_E_20	adulterated DKM samples	A8	E	20%
A8_E_40	adulterated DKM samples	A8	E	40%
A8_E_60	adulterated DKM samples	A8	E	60%
A8_E_80	adulterated DKM samples	A8	E	80%
A8_F_20	adulterated DKM samples	A8	F	20%
A8_F_40	adulterated DKM samples	A8	F	40%
A8_F_60	adulterated DKM samples	A8	F	60%
A8_F_80	adulterated DKM samples	A8	F	80%
A9_B_20	adulterated DKM samples	A9	B	20%
A9_B_40	adulterated DKM samples	A9	B	40%
A9_B_60	adulterated DKM samples	A9	B	60%
A9_B_80	adulterated DKM samples	A9	B	80%
A9_C_20	adulterated DKM samples	A9	C	20%
A9_C_40	adulterated DKM samples	A9	C	40%
A9_C_60	adulterated DKM samples	A9	C	60%
A9_C_80	adulterated DKM samples	A9	C	80%
A9_D_20	adulterated DKM samples	A9	D	20%
A9_D_40	adulterated DKM samples	A9	D	40%
A9_D_60	adulterated DKM samples	A9	D	60%
A9_D_80	adulterated DKM samples	A9	D	80%
A9_E_20	adulterated DKM samples	A9	E	20%
A9_E_40	adulterated DKM samples	A9	E	40%
A9_E_60	adulterated DKM samples	A9	E	60%
A9_E_80	adulterated DKM samples	A9	E	80%
A9_F_20	adulterated DKM samples	A9	F	20%
A9_F_40	adulterated DKM samples	A9	F	40%
A9_F_60	adulterated DKM samples	A9	F	60%
A9_F_80	adulterated DKM samples	A9	F	80%
A10_B_20	adulterated DKM samples	A10	B	20%
A10_B_40	adulterated DKM samples	A10	B	40%
A10_B_60	adulterated DKM samples	A10	B	60%
A10_B_80	adulterated DKM samples	A10	B	80%
A10_C_20	adulterated DKM samples	A10	C	20%
A10_C_40	adulterated DKM samples	A10	C	40%
A10_C_60	adulterated DKM samples	A10	C	60%
A10_C_80	adulterated DKM samples	A10	C	80%
A10_D_20	adulterated DKM samples	A10	D	20%
A10_D_40	adulterated DKM samples	A10	D	40%
A10_D_60	adulterated DKM samples	A10	D	60%
A10_D_80	adulterated DKM samples	A10	D	80%
A10_E_20	adulterated DKM samples	A10	E	20%
A10_E_40	adulterated DKM samples	A10	E	40%
A10_E_60	adulterated DKM samples	A10	E	60%
A10_E_80	adulterated DKM samples	A10	E	80%
A10_F_20	adulterated DKM samples	A10	F	20%
A10_F_40	adulterated DKM samples	A10	F	40%
A10_F_60	adulterated DKM samples	A10	F	60%
A10_F_80	adulterated DKM samples	A10	F	80%
B_0_1	pure adulterant samples		B	1
B_0_2	pure adulterant samples		B	1
B_0_3	pure adulterant samples		B	1
B_0_4	pure adulterant samples		B	1
B_0_5	pure adulterant samples		B	1
C_0_1	pure adulterant samples		C	1
C_0_2	pure adulterant samples		C	1
C_0_3	pure adulterant samples		C	1
C_0_4	pure adulterant samples		C	1
C_0_5	pure adulterant samples		C	1
D_0_1	pure adulterant samples		D	1
D_0_2	pure adulterant samples		D	1
D_0_3	pure adulterant samples		D	1
D_0_4	pure adulterant samples		D	1
D_0_5	pure adulterant samples		D	1
E_0_1	pure adulterant samples		E	1
E_0_2	pure adulterant samples		E	1
E_0_3	pure adulterant samples		E	1
E_0_4	pure adulterant samples		E	1
E_0_5	pure adulterant samples		E	1
F_0_1	pure adulterant samples		F	1
F_0_2	pure adulterant samples		F	1
F_0_3	pure adulterant samples		F	1
F_0_4	pure adulterant samples		F	1
F_0_5	pure adulterant samples		F	1

## Sheet: S2
S2 Comparison Table of Predictive Capabilities of Different Modeling methods
methods	A	R2X	Q2
PLS-DA	8	1	0.793
OPLA-DA	11	1	0.882
PCA-X	4	0.999	0.999
Pca-class1	3	0.995	0.994
Pca-class2	2	0.998	0.998
Pca-class3	3	0.997	0.997
Pca-class4	3	0.997	0.996
Pca-class5	3	0.998	0.998
Pca-class6	2	0.996	0.996

## Sheet: S3
S3 Comparison of Classification Accuracy Using Different Algorithms
Methods	Accuracy Rate
Decision Tree (DT)	0.974093
Support Vector Machine (SVM)	1
Artificial Neural Network(ANN)	1
Naïve Bayes (NB)	0.813472
DD-SIMCA	1
